# Supplementary material for: Exome sequencing identifies novel variants associated with non-syndromic hearing loss in the Iranian population
Source: PLoS One. 2023 Aug 10;18(8):e0289247. doi: 10.1371/journal.pone.0289247 (PMC10414579; doi:10.1371/journal.pone.0289247)
Supplement: S2 Table — Allele frequency in population databases and the pathogenicity of each variant in different pathogenicity prediction software were mentioned. (XLSX) [file pone.0289247.s002.xlsx]

## Sheet: Sheet1
Patient No.	Chr	Start	End	Ref	Alt	Func.refGene	Gene.refGene	GeneDetail.refGene	ExonicFunc.refGene	AAChange.refGene	dbSNP	Iranome	1000G_ALL	1000G_AFR	1000G_AMR	1000G_EAS	1000G_EUR	1000G_SAS	ExAC_Freq	ExAC_AFR	ExAC_AMR	ExAC_EAS	ExAC_FIN	ExAC_NFE	ExAC_OTH	ExAC_SAS	gnomAD_exome_ALL	gnomAD_exome_AFR	gnomAD_exome_AMR	gnomAD_exome_ASJ	gnomAD_exome_EAS	gnomAD_exome_FIN	gnomAD_exome_NFE	gnomAD_exome_OTH	gnomAD_exome_SAS	gnomAD_genome_ALL	gnomAD_genome_AFR	gnomAD_genome_AMR	gnomAD_genome_ASJ	gnomAD_genome_EAS	gnomAD_genome_FIN	gnomAD_genome_NFE	gnomAD_genome_OTH	SIFT_score	SIFT_converted_rankscore	SIFT_pred	Polyphen2_HDIV_score	Polyphen2_HDIV_rankscore	Polyphen2_HDIV_pred
1	17	18082157	18082157	-	C	exonic	MYO15A		frameshift insertion	MYO15A:NM_016239.4:c.10572dup:p.Ser3525GlnfsTer79	rs1057519607	.	.	.	.	.	.	.	.	.	.	.	.	.	.	.	.	.	.	.	.	.	.	.	.	.	.	.	.	.	.	.	.	.	.	.	.	.	.
2	17	18034622	18034622	C	T	exonic	MYO15A		nonsynonymous SNV	MYO15A:NM_016239:exon8:c.C4108T:p.R1370C	rs878854411	.	.	.	.	.	.	.	.	.	.	.	.	.	.	.	4.061e-06	0	0	0	0	0	0	0.0002	0	3.234e-05	0.0001	0	0	0	0	0	0	0	0.912	D	1	0.899	D
3	17	18054774	18054774	C	T	exonic	MYO15A		stopgain	MYO15A:NM_016239:exon39:c.C7720T:p.Q2574X	rs757066608	.	.	.	.	.	.	.	8.286e-06	0	0	0	0	1.499e-05	0	0	0	0	0	0	0	0	0	0	0	.	.	.	.	.	.	.	.	.	.	.	.	.	.
4	17	18022228	18022229	GG	-	exonic	MYO15A		frameshift deletion	MYO15A:NM_016239:exon2:c.114_115del:p.G39Lfs*188	.	.	.	.	.	.	.	.	.	.	.	.	.	.	.	.	.	.	.	.	.	.	.	.	.	.	.	.	.	.	.	.	.	.	.	.	.	.	.
5	17	18022232	18022233	TT	-	exonic	MYO15A		frameshift deletion	MYO15A:NM_016239:exon2:c.118_119del:p.F40Pfs*187	.	.	.	.	.	.	.	.	.	.	.	.	.	.	.	.	.	.	.	.	.	.	.	.	.	.	.	.	.	.	.	.	.	.	.	.	.	.	.
6	2	26702468	26702468	G	-	exonic	OTOF		frameshift deletion	OTOF:NM_001287489:exon17:c.1966delC:p.R656Gfs*10,OTOF:NM_194248:exon17:c.1966delC:p.R656Gfs*10;OTOF:NM_001287489:exon17:c.1966delC:p.R656Gfs*10,OTOF:NM_194248:exon17:c.1966delC:p.R656Gfs*10	rs397515590	.	.	.	.	.	.	.	.	.	.	.	.	.	.	.	4.084e-06	0	2.979e-05	0	0	0	0	0	0	.	.	.	.	.	.	.	.	.	.	.	.	.	.
7	2	26681086	26681086	C	T	exonic	OTOF		nonsynonymous SNV	OTOF:NM_194323:exon29:c.G3515A:p.R1172Q,OTOF:NM_001287489:exon46:c.G5816A:p.R1939Q	rs201326023	.	0.0002	.	.	0.001	.	.	2.585e-05	0	0	0.0006	0	0	0	0	3.379e-05	0	0	0	0.0002	0	4.074e-05	0	0	3.234e-05	0.0001	0	0	0	0	0	0	0.002	0.721	D	1	0.899	D
8	2	26702452	26702452	-	C	exonic	OTOF		frameshift insertion	OTOF:NM_001287489:exon17:c.1981dupG:p.D661Gfs*2,OTOF:NM_194248:exon17:c.1981dupG:p.D661Gfs*2	.	.	.	.	.	.	.	.	.	.	.	.	.	.	.	.	.	.	.	.	.	.	.	.	.	.	.	.	.	.	.	.	.	.	.	.	.	.	.
9	11	76901093	76901093	C	T	exonic	MYO7A		nonsynonymous SNV	MYO7A:NM_000260:exon29:c.C3659T:p.P1220L,MYO7A:NM_001127180:exon29:c.C3659T:p.P1220L	rs727504710	0.0006266	.	.	.	.	.	.	9.606e-05	0	0	0	0	0.0001	0	0.0001	7.563e-05	0	3.861e-05	0	8.263e-05	0	0.0001	0	4.176e-05	.	.	.	.	.	.	.	.	0.001	0.784	D	1	0.899	D
10	11	76918449	76918449	T	C	splicing	MYO7A	NM_000260:exon42:c.5856+2T>C;NM_001127180:exon42:c.5742+2T>C			.	.	.	.	.	.	.	.	.	.	.	.	.	.	.	.	.	.	.	.	.	.	.	.	.	.	.	.	.	.	.	.	.	.	.	.	.	.	.
11	11	76853809	76853809	G	A	exonic	MYO7A		nonsynonymous SNV	MYO7A:NM_000260:exon3:c.G73A:p.G25R,MYO7A:NM_001127179:exon3:c.G73A:p.G25R,MYO7A:NM_001127180:exon3:c.G73A:p.G25R	rs782252317	.	.	.	.	.	.	.	2.041e-05	0	0	0	0	3.603e-05	0	0	8.251e-06	0	0	0	0	0	1.816e-05	0	0	.	.	.	.	.	.	.	.	0.001	0.912	D	1	0.899	D
12	16	21698971	21698971	T	A	splicing	OTOA	NM_144672:exon7:c.635+2T>A;NM_001161683:exon3:c.398+2T>A			rs745871771	.	.	.	.	.	.	.	5.27e-05	0	0	0	0	0	0	0.0004	3.348e-05	0	0	0	0	0	0	0	0.0003	.	.	.	.	.	.	.	.	.	.	.	.	.	.
13	22	38121636	38121636	C	T	exonic	TRIOBP		stopgain	TRIOBP:NM_001039141:exon7:c.C3073T:p.R1025X	rs776962899	.	.	.	.	.	.	.	4.147e-05	0.0004	0	0	0	1.502e-05	0	0	3.251e-05	0.0003	2.978e-05	0	0	0	1.791e-05	0.0002	0	3.28e-05	0	0	0	0	0	6.781e-05	0	.	.	.	.	.	.
14	7	107336429	107336429	G	A	exonic	SLC26A4		nonsynonymous SNV	SLC26A4:NM_000441:exon13:c.G1489A:p.G497S	rs111033308	.	.	.	.	.	.	.	2.472e-05	0	0	0.0001	0	2.997e-05	0	0	2.031e-05	0	0	0	5.798e-05	0	2.687e-05	0	3.249e-05	3.232e-05	0.0001	0	0	0	0	0	0	0	0.912	D	1	0.899	D
15	1	100949996	100949996	C	T	exonic	CDC14A		stopgain	CDC14A:NM_001319212:exon10:c.C247T:p.R83X,CDC14A:NM_001319210:exon11:c.C1126T:p.R376X,CDC14A:NM_001319211:exon11:c.C952T:p.R318X,CDC14A:NM_003672:exon11:c.C1126T:p.R376X,CDC14A:NM_033312:exon11:c.C1126T:p.R376X,CDC14A:NM_033313:exon11:c.C1126T:p.R376X	rs876661408	0.0006289	.	.	.	.	.	.	.	.	.	.	.	.	.	.	4.4e-06	0	0	0	0	0	0	0.0002	0	.	.	.	.	.	.	.	.	.	.	.	.	.	.
16	10	102789810	102789810	-	G	exonic	PDZD7		frameshift insertion	PDZD7:NM_001195263:exon2:c.166dupC:p.R56Pfs*24,PDZD7:NM_001351044:exon2:c.166dupC:p.R56Pfs*24,PDZD7:NM_024895:exon2:c.166dupC:p.R56Pfs*24	rs587776894	.	.	.	.	.	.	.	0.0003	0.0006	0.0003	0.0001	0.0002	0.0003	0.0011	6.058e-05	5.706e-05	6.594e-05	2.979e-05	0	5.804e-05	0	8.996e-05	0	3.249e-05	3.236e-05	0.0001	0	0	0	0	0	0	.	.	.	.	.	.
17	4	6304112	6304112	G	A	exonic	WFS1		nonsynonymous SNV	WFS1:NM_001145853:exon8:c.G2590A:p.E864K,WFS1:NM_006005:exon8:c.G2590A:p.E864K	rs74315205	.	.	.	.	.	.	.	.	.	.	.	.	.	.	.	.	.	.	.	.	.	.	.	.	.	.	.	.	.	.	.	.	0.045	0.408	D	1	0.899	D
18	X	21761901	21761901	G	-	exonic	SMPX		frameshift deletion	SMPX:NM_014332:exon3:c.99delC:p.R34Efs*47	rs398122930	.	.	.	.	.	.	.	.	.	.	.	.	.	.	.	.	.	.	.	.	.	.	.	.	.	.	.	.	.	.	.	.	.	.	.	.	.	.
19	13	20766921	20766921	C	T	splicing	GJB2	NM_004004:exon1:UTR5		.	rs80338940	.	.	.	.	.	.	.	.	.	.	.	.	.	.	.	.	.	.	.	.	.	.	.	.	.	.	.	.	.	.	.	.	.	.	.	.	.	.
20	19	50713981	50713981	C	T	exonic	MYH14		nonsynonymous SNV	MYH14:NM_001077186:exon2:c.C359T:p.S120L,MYH14:NM_001145809:exon2:c.C359T:p.S120L,MYH14:NM_024729:exon2:c.C359T:p.S120L	rs119103281	.	.	.	.	.	.	.	.	.	.	.	.	.	.	.	.	.	.	.	.	.	.	.	.	.	.	.	.	.	.	.	.	0.001	0.784	D	1	0.899	D
21	21	45929108	45929108	G	-	exonic	TSPEAR		frameshift deletion	TSPEAR:NM_144991:exon10:c.1728delC:p.K577Sfs*37,TSPEAR:NM_001272037:exon11:c.1524delC:p.K509Sfs*37	rs782540538	.	.	.	.	.	.	.	2.499e-05	0	8.717e-05	0	0	3.026e-05	0	0	2.844e-05	0	5.957e-05	0	0	0	3.583e-05	0.0002	0	.	.	.	.	.	.	.	.	.	.	.	.	.	.
22	11	69625326	69625326	G	C	exonic	FGF3		nonsynonymous SNV	FGF3:NM_005247:exon3:c.C467G:p.S156C	.	.	.	.	.	.	.	.	.	.	.	.	.	.	.	.	.	.	.	.	.	.	.	.	.	.	.	.	.	.	.	.	.	0.001	0.784	D	1	0.899	D
23	5	90151716	90151720	TCAGG	-	exonic	ADGRV1		nonframeshift deletion	ADGRV1:NM_032119:exon82:c.17753_17755del:p.S5918_G5919delinsC	.	.	.	.	.	.	.	.	.	.	.	.	.	.	.	.	.	.	.	.	.	.	.	.	.	.	.	.	.	.	.	.	.	.	.	.	.	.	.
24	6	33152074	33152074	-	G	exonic	COL11A2		frameshift insertion	COL11A2:NM_080680:exon8:c.966dupC:p.T323Hfs*19	rs748440351		.	.	.	.	.	.	0.0001	0.0001	0	0	0	0.0002	0	0.0002	0.0001	0	0.0002	0	5.802e-05	0	0.0001	0.0002	0.0002	0.0001	0.0001	0.0012	0	0	0	6.686e-05	0.001	.	.	.	.	.	.
[truncated: 37 more columns]
